# Supplementary material for: Multivalent Epigraph Hemagglutinin Vaccine Protects against Influenza B Virus in Mice
Source: Pathogens. 2024 Jan 23;13(2):97. doi: 10.3390/pathogens13020097 (PMC10892733; doi:10.3390/pathogens13020097)
Supplement: Supplementary file 1 [file pathogens-13-00097-s001.zip]

Archive with 1 entries (1 files):
- pathogens-2815766-supplementary.pdf
